# Supplementary material for: Genomic epidemiology and antimicrobial resistance prevalence of Staphylococcus aureus isolated from bloodstream infections in a tertiary hospital in central China: a 5-year retrospective study
Source: Front Public Health. 2026 Apr 14;14:1807676. doi: 10.3389/fpubh.2026.1807676 (PMC13121323; doi:10.3389/fpubh.2026.1807676)
Supplement: Supplementary file 1 [file Table_1.XLSX]

## Sheet: Table S1
ID	Linezolid	Penicillin G	Oxacillin	Cefoxitin Screen	Levofloxacin	Moxifloxacin	Vancomycin	Gentamicin	Erythromycin	Clindamycin	Inducible Clindamycin Resistance	Trimethoprim/Sulfamethoxazole	Tigecycline	Rifampin
A75-20	S	R	R	+	R	I	S	S	R	R	-	S	S	S
A91-20	S	R	R	+	R	R	S	R	R	R	+	S	S	S
A112-20	S	R	R	+	R	R	S	S	R	R	+	S	S	S
A138-20	S	R	R	+	S	S	S	S	R	R	+	S	S	S
A149-20	S	R	R	+	R	R	S	S	R	R	-	S	S	S
A155-20	S	R	R	+	S	S	S	S	R	R	-	S	S	S
A162-20	S	R	R	+	S	S	S	S	S	S	-	S	S	S
A165-20	S	R	R	+	S	S	S	S	S	S	-	S	S	S
A197-20	S	R	R	+	S	S	S	S	R	R	-	S	S	S
A200-20	S	R	R	+	I	S	S	R	R	R	-	R	R	S
A215-20	S	R	S	+	S	S	S	S	R	R	-	S	S	S
A235-20	S	R	R	+	S	S	S	S	S	S	-	S	S	S
A249-20	S	R	R	+	S	S	S	S	R	R	-	S	S	S
A4-20	S	R	R	+	S	S	S	S	R	R	-	S	S	S
A18-20	S	R	R	+	S	S	S	S	S	S	-	S	S	S
A23-20	S	R	R	+	S	S	S	S	R	R	-	S	S	S
A34-20	S	R	R	+	S	S	S	S	S	S	-	S	S	S
A45-20	S	R	R	+	S	S	S	S	R	R	-	S	S	S
A49-20	S	R	R	+	S	S	S	S	R	R	-	S	S	S
A108-20	S	R	R	+	S	S	S	S	R	R	+	R	S	S
A107-20	S	R	R	+	R	R	S	S	R	R	-	S	S	S
A26-20	S	R	R	+	S	S	S	S	R	R	+	S	S	S
A4-21	S	R	R	+	S	S	S	S	R	R	+	S	S	S
A8-21	S	R	R	+	S	S	S	S	R	R	-	S	S	S
A40-21	S	R	R	+	S	S	S	S	S	S	-	R	S	S
A52-21	S	R	R	+	S	S	S	S	S	S	-	S	S	S
A81-21	S	R	R	+	S	S	S	S	S	S	-	S	S	S
A85-21	S	R	R	+	S	S	S	S	R	R	+	S	S	S
A93-21	S	R	R	+	S	S	S	S	R	R	+	S	S	S
A128-21	S	R	R	+	I	S	S	S	S	S	-	S	S	S
A143-21	S	R	R	+	S	S	S	S	S	S	-	S	S	S
A227-21	S	R	R	+	S	S	S	S	R	R	-	S	S	S
A232-21	S	R	R	+	S	S	S	S	S	S	-	S	S	S
A123-21	S	R	R	+	S	S	S	S	S	S	-	S	S	S
A1-21	S	R	R	+	S	S	S	S	R	R	-	S	S	S
A3-21	S	R	R	+	S	S	S	S	S	S	-	S	S	S
A5-21	S	R	R	+	R	R	S	S	R	R	+	S	S	S
A6-21	S	R	R	+	S	S	S	S	R	R	+	S	S	S
A4-22	S	R	R	+	S	S	S	S	R	R	-	S	S	S
A23-22	S	R	R	+	S	S	S	S	S	S	-	S	S	S
A95-22	S	R	R	+	S	S	S	S	R	R	-	S	S	S
A108-22	S	R	R	+	S	S	S	S	R	R	-	S	S	S
A121-22	S	R	R	+	S	S	S	S	S	S	-	S	S	S
A116-22	S	R	R	+	S	S	S	S	S	S	-	S	S	S
A101-22	S	R	R	+	S	S	S	S	R	S	-	S	S	S
A88-22	S	R	R	+	S	S	S	S	R	R	-	S	S	S
A77-22	S	R	R	+	S	S	S	S	S	S	-	S	S	S
A30-22	S	R	R	+	S	S	S	S	R	R	-	S	S	S
A1-22	S	R	R	+	S	S	S	S	R	R	+	S	S	S
A2-22	S	R	R	+	S	S	S	S	R	R	+	S	S	S
A6-22	S	R	R	+	S	S	S	S	R	R	-	S	S	S
A10-22	S	R	R	+	I	S	S	R	R	R	-	R	S	S
A12-22	S	R	R	+	S	S	R	S	R	S	-	S	S	S
A53-23	S	R	R	+	S	S	S	S	R	R	-	S	S	S
A60-23	S	R	R	+	S	S	S	S	R	R	-	S	S	S
A78-23	S	R	R	+	R	I	S	S	R	R	+	S	S	S
A149-23	S	R	R	+	S	S	S	I	R	R	-	S	S	S
A2-23	S	R	R	+	R	R	S	R	R	R	-	S	S	S
A6-23	S	R	R	+	R	R	S	R	R	R	-	S	S	S
A5-23	S	R	R	+	S	S	S	S	R	R	-	S	S	S
A8-23	S	R	R	+	S	S	S	S	R	R	+	S	S	S
A9-23	S	R	R	+	R	R	S	S	R	R	-	R	S	S
A10-23	S	R	R	+	S	S	S	S	S	S	-	S	S	S
A13-23	S	R	R	+	S	S	S	S	R	R	-	S	S	S
A23-23	S	R	R	+	S	S	S	S	R	R	+	S	S	S
A61-23	S	R	R	+	S	S	S	S	R	R	+	S	S	S
A103-23	S	R	R	+	S	S	S	S	S	S	-	S	S	S
A44-24	S	R	R	+	R	R	S	S	S	I	-	S	S	S
A7-24	S	R	R	+	R	I	S	S	R	R	-	S	S	S
A22-24	S	R	R	+	R	R	S	R	R	R	-	R	S	S
A6-24	S	R	R	+	R	R	S	S	R	R	-	S	S	S
A53-20	S	R	S	-	S	S	S	S	R	R	+	R	S	S
A79-20	S	R	S	-	S	S	S	S	S	S	-	S	S	S
A120-20	S	S	S	-	S	S	S	S	R	R	+	S	S	S
A119-20	S	S	S	-	S	S	S	S	S	S	-	S	S	S
A121-20	S	R	S	-	S	S	S	S	R	R	-	S	S	S
A129-20	S	R	S	-	S	S	S	S	S	S	-	S	S	S
A232-20	S	R	S	-	S	S	S	S	R	R	-	S	S	S
A237-20	S	R	S	-	S	S	S	S	R	R	+	S	S	S
A15-21	S	R	S	-	S	S	S	S	S	S	-	S	S	S
A110-21	S	R	S	-	S	S	S	S	S	S	-	S	S	S
A113-21	S	R	S	-	S	S	S	S	R	R	+	S	S	S
A132-21	S	R	S	-	S	S	S	S	S	S	-	S	S	S
A216-21	S	R	S	-	S	S	S	S	R	R	+	S	S	S
A220-21	S	R	S	-	S	S	S	S	R	R	+	S	S	S
A201-21	S	R	S	-	S	S	S	S	R	R	+	S	S	S
A136-21	S	R	S	-	S	S	S	S	S	S	-	S	S	S
A43-23	S	R	S	-	S	S	S	R	R	R	-	R	S	S
A101-23	S	R	S	-	S	S	S	S	S	S	-	S	S	S
A134-23	S	R	S	-	S	S	S	S	S	S	-	S	S	S
A117-23	S	R	S	-	S	S	S	S	S	S	-	S	S	S
A51-23	S	R	S	-	S	S	S	R	R	R	-	R	S	S
A11-23	S	R	S	-	S	S	S	S	R	R	-	S	S	S
A86-24	S	R	S	-	S	S	S	S	R	R	+	S	S	S
A68-24	S	R	S	-	S	S	S	S	R	R	+	S	S	S
A39-24	S	R	S	-	S	S	S	R	R	R	-	R	S	S

## Sheet: Table S2
	ALL	A1-21	A1-22	A10-22	A10-23	A101-22	A101-23	A103-23	A107-20	A108-20	A108-22	A11-23	A110-21	A112-20	A113-21	A117-23	A119-20	A12-22	A120-20	A121-20	A121-22	A123-21	A128-21	A129-20	A13-23	A132-21	A134-23	A136-21	A138-20	A143-21	A149-20	A149-23	A15-21	A155-20	A162-20	A165-20	A18-20	A197-20	A2-22	A2-23	A200-20	A201-21	A215-20	A216-21	A22-24	A220-21	A227-21	A23-20	A23-23
ALL		5	3	4	2	2	1	3	5	3	5	2	1	5	4	4	2	3	1	5	2	4	2	1	3	1	1	1	2	2	3	5	1	4	1	3	1	3	3	5	8	2	4	5	5	1	5	5	4
aac(6')-aph(2'')_1	5	1	0	0	0	0	0	0	0	0	0	0	0	0	1	0	0	0	0	0	0	0	0	0	0	0	0	0	0	0	0	0	0	0	0	0	0	0	0	1	0	0	0	0	0	0	0	0	0
aadD_1	3	0	0	0	0	0	0	0	1	0	0	0	0	0	0	1	0	0	0	0	0	0	0	0	0	0	0	0	0	0	0	0	0	0	0	0	0	0	0	0	0	0	0	1	0	0	0	0	0
ant(6)-Ia_1	14	0	0	0	0	0	0	0	0	0	1	0	0	0	0	0	0	0	0	1	0	0	0	0	0	0	0	0	0	0	0	0	0	1	0	0	0	0	0	0	1	0	0	0	0	0	1	1	0
ant(9)-Ia_1	7	1	0	0	0	0	0	0	0	0	0	0	0	1	1	0	0	0	0	0	0	0	0	0	0	0	0	0	0	0	0	0	0	0	0	0	0	0	0	1	0	0	0	0	0	0	0	0	0
aph(2'')-Ia_2	6	0	0	0	0	0	0	0	0	0	0	0	0	0	0	0	0	0	0	0	0	0	0	0	0	0	0	0	0	0	0	1	0	0	0	0	0	0	0	0	1	0	0	0	1	0	0	0	0
aph(3')-III_1	14	0	0	0	0	0	0	0	0	0	1	0	0	0	0	0	0	0	0	1	0	0	0	0	0	0	0	0	0	0	0	0	0	1	0	0	0	0	0	0	1	0	0	0	0	0	1	1	0
blaZ_133	2	0	0	0	0	0	0	0	0	0	0	0	0	0	1	0	0	0	0	0	0	0	0	0	0	0	0	0	0	0	0	0	0	0	0	0	0	0	0	0	0	0	0	0	0	0	0	0	0
blaZ_138	16	0	1	0	0	1	0	1	0	0	0	0	0	0	0	0	0	1	0	0	0	0	0	0	0	1	0	0	1	0	0	0	0	0	0	0	0	1	1	0	0	0	0	0	0	0	0	0	0
blaZ_29	22	0	0	0	0	0	1	0	0	0	1	0	0	0	0	0	0	0	0	1	0	0	0	0	0	0	0	0	0	0	0	0	0	0	0	1	1	0	0	0	0	0	1	0	0	0	1	1	1
blaZ_78	2	0	0	0	0	0	0	0	0	0	0	0	0	0	0	0	0	0	0	0	0	0	0	0	0	0	0	0	0	0	0	1	0	0	0	0	0	0	0	0	0	0	0	0	0	0	0	0	0
blaZ_79	42	0	0	1	1	0	0	0	1	0	0	1	1	0	0	1	0	0	0	0	1	1	1	1	1	0	1	1	0	1	1	0	1	0	1	0	0	0	0	0	1	1	0	1	1	1	0	0	0
cat(pC221)_1	2	0	0	0	0	0	0	0	1	0	0	0	0	0	0	0	0	0	0	0	0	0	0	0	0	0	0	0	0	0	0	0	0	0	0	0	0	0	0	0	0	0	0	0	0	0	0	0	0
dfrE_1	6	0	0	0	0	0	0	0	0	0	0	0	0	0	0	0	0	0	0	0	0	0	0	0	0	0	0	0	0	0	0	1	0	0	0	0	0	0	0	0	1	0	0	0	1	0	0	0	0
dfrG_1	4	0	0	0	0	0	0	0	0	1	0	0	0	0	0	0	0	0	0	0	0	0	0	0	0	0	0	0	0	0	0	0	0	0	0	0	0	0	0	0	0	0	0	0	0	0	0	0	0
erm(A)_1	7	1	0	0	0	0	0	0	0	0	0	0	0	1	1	0	0	0	0	0	0	0	0	0	0	0	0	0	0	0	0	0	0	0	0	0	0	0	0	1	0	0	0	0	0	0	0	0	0
erm(B)_18	21	0	0	0	0	0	0	0	0	0	1	0	0	0	0	0	0	0	0	1	0	0	0	0	0	0	0	0	0	0	0	1	0	1	0	0	0	0	0	0	1	0	1	0	1	0	1	1	0
erm(C)_13	34	0	1	0	0	1	0	1	0	1	0	1	0	0	0	0	0	1	0	0	0	0	0	0	1	0	0	0	1	0	1	0	0	0	0	0	0	1	1	0	0	1	0	1	0	0	0	0	1
erm(T)_2	1	0	0	0	0	0	0	0	0	0	0	0	0	0	0	0	0	0	1	0	0	0	0	0	0	0	0	0	0	0	0	0	0	0	0	0	0	0	0	0	0	0	0	0	0	0	0	0	0
fexA_1	2	0	0	0	0	0	0	0	0	0	0	0	0	0	0	0	0	0	0	0	0	0	0	0	0	0	0	0	0	0	0	1	0	0	0	0	0	0	0	0	0	0	0	0	0	0	0	0	1
fosY_1	2	0	0	0	0	0	0	0	0	0	0	0	0	0	0	0	1	0	0	0	0	0	0	0	0	0	0	0	0	0	0	0	0	0	0	0	0	0	0	0	0	0	0	0	0	0	0	0	0
fusB_1	3	0	0	1	0	0	0	0	0	0	0	0	0	0	0	0	0	0	0	0	0	1	0	0	0	0	0	0	0	0	0	0	0	0	0	0	0	0	0	0	0	0	0	0	0	0	0	0	0
fusC_1	1	0	0	0	0	0	0	0	0	0	0	0	0	0	0	0	0	0	0	0	0	0	0	0	0	0	0	0	0	0	0	0	0	0	0	0	0	0	0	0	0	0	0	0	0	0	0	0	0
lnu(A)_1	7	0	0	1	0	0	0	0	1	0	0	0	0	0	0	1	0	0	0	0	0	1	0	0	0	0	0	0	0	0	0	0	0	0	0	0	0	0	0	0	0	0	0	1	0	0	0	0	0
lnu(G)_1	2	0	0	0	0	0	0	0	0	0	0	0	0	0	0	0	1	0	0	0	0	0	0	0	0	0	0	0	0	0	0	0	0	0	0	0	0	0	0	0	0	0	0	0	0	0	0	0	0
mecA_2	5	0	0	0	0	0	0	0	0	0	0	0	0	0	0	0	0	0	0	0	0	0	0	0	0	0	0	0	0	0	0	0	0	0	0	0	0	0	0	0	1	0	1	0	1	0	0	0	0
mecA_6	38	1	1	0	1	0	0	0	0	1	1	0	0	1	0	0	0	0	0	0	1	0	1	0	1	0	0	0	0	0	1	0	0	1	0	1	0	1	0	1	0	0	0	0	0	0	1	1	1
mecA_8	16	0	0	1	0	0	0	1	0	0	0	0	0	0	0	0	0	1	0	0	0	1	0	0	0	0	0	0	0	1	0	0	0	0	0	0	0	0	1	0	0	0	0	0	0	0	0	0	0
tet(K)_1	14	0	0	0	0	0	0	0	1	0	0	0	0	1	0	1	0	0	0	1	0	0	0	0	0	0	0	0	0	0	0	0	0	0	0	1	0	0	0	0	1	0	1	1	0	0	0	0	0
tet(M)_7	6	1	0	0	0	0	0	0	0	0	0	0	0	1	0	0	0	0	0	0	0	0	0	0	0	0	0	0	0	0	0	0	0	0	0	0	0	0	0	1	0	0	0	0	0	0	0	0	0
[truncated: 46 more columns]

## Sheet: Table S3
	ALL	adsA	aur	cap8B	cap8C	cap8D	cap8E	cap8F	cap8G	cap8H	cap8I	cap8J	cap8K	cap8L	cap8M	cap8O	cap8P	capA	capN	chp	clfA	clfB	cna	coa	eap/map	ebp	esaA	esaB	esaD	esaE	esaG	essA	essB	essC	esxA	esxB	esxC	esxD	eta	etb	fnbA	fnbB	geh	harA	hlb	hld	hlgA	hlgB	hlgC
ALL		96	96	96	96	96	96	96	96	51	51	51	52	96	96	96	96	95	96	69	69	91	13	73	96	81	96	96	34	34	96	96	96	44	96	34	34	34	1	1	91	67	96	95	96	95	96	96	96
A1-21	77	1	1	1	1	1	1	1	1	0	0	0	0	1	1	1	1	1	1	0	1	1	0	0	1	1	1	1	1	1	1	1	1	1	1	1	1	1	0	0	1	1	1	1	1	1	1	1	1
A1-22	68	1	1	1	1	1	1	1	1	0	0	0	0	1	1	1	1	1	1	1	1	1	0	1	1	0	1	1	0	0	1	1	1	0	1	0	0	0	0	0	0	1	1	1	1	1	1	1	1
A10-22	72	1	1	1	1	1	1	1	1	0	0	0	0	1	1	1	1	1	1	0	1	1	0	1	1	1	1	1	1	1	1	1	1	1	1	1	1	1	0	0	1	1	1	1	1	1	1	1	1
A10-23	76	1	1	1	1	1	1	1	1	1	1	1	1	1	1	1	1	1	1	1	0	1	0	1	1	1	1	1	0	0	1	1	1	0	1	0	0	0	0	0	1	1	1	1	1	1	1	1	1
A101-22	67	1	1	1	1	1	1	1	1	0	0	0	0	1	1	1	1	1	1	1	1	1	1	1	1	0	1	1	0	0	1	1	1	0	1	0	0	0	0	0	1	0	1	1	1	1	1	1	1
A101-23	72	1	1	1	1	1	1	1	1	0	0	0	0	1	1	1	1	1	1	1	1	1	0	1	1	1	1	1	0	0	1	1	1	0	1	0	0	0	0	0	1	0	1	1	1	1	1	1	1
A103-23	66	1	1	1	1	1	1	1	1	0	0	0	0	1	1	1	1	1	1	1	1	1	1	1	1	0	1	1	0	0	1	1	1	0	1	0	0	0	0	0	1	1	1	1	1	1	1	1	1
A107-20	82	1	1	1	1	1	1	1	1	1	1	1	1	1	1	1	1	1	1	0	1	1	0	1	1	1	1	1	1	1	1	1	1	1	1	1	1	1	0	0	1	1	1	1	1	1	1	1	1
A108-20	84	1	1	1	1	1	1	1	1	1	1	1	1	1	1	1	1	1	1	1	1	1	0	0	1	1	1	1	1	1	1	1	1	1	1	1	1	1	0	0	1	0	1	1	1	1	1	1	1
A108-22	81	1	1	1	1	1	1	1	1	1	1	1	1	1	1	1	1	1	1	1	1	1	0	1	1	1	1	1	0	0	1	1	1	0	1	0	0	0	0	0	1	1	1	1	1	1	1	1	1
A11-23	81	1	1	1	1	1	1	1	1	1	1	1	1	1	1	1	1	1	1	1	1	1	0	1	1	1	1	1	0	0	1	1	1	1	1	0	0	0	0	0	1	1	1	1	1	1	1	1	1
A110-21	80	1	1	1	1	1	1	1	1	1	1	1	1	1	1	1	1	1	1	1	1	1	0	1	1	1	1	1	0	0	1	1	1	1	1	0	0	0	0	0	1	1	1	1	1	1	1	1	1
A112-20	77	1	1	1	1	1	1	1	1	0	0	0	0	1	1	1	1	1	1	0	1	1	0	0	1	1	1	1	1	1	1	1	1	1	1	1	1	1	0	0	1	1	1	1	1	1	1	1	1
A113-21	79	1	1	1	1	1	1	1	1	0	0	0	1	1	1	1	1	1	1	0	1	1	0	1	1	0	1	1	1	1	1	1	1	1	1	1	1	1	0	0	1	1	1	1	1	1	1	1	1
A116-22	78	1	1	1	1	1	1	1	1	1	1	1	1	1	1	1	1	1	1	1	1	1	0	1	1	1	1	1	0	0	1	1	1	1	1	0	0	0	0	0	1	1	1	1	1	1	1	1	1
A117-23	83	1	1	1	1	1	1	1	1	1	1	1	1	1	1	1	1	1	1	0	1	1	0	1	1	1	1	1	1	1	1	1	1	1	1	1	1	1	0	0	1	1	1	1	1	1	1	1	1
A119-20	86	1	1	1	1	1	1	1	1	1	1	1	1	1	1	1	1	1	1	0	1	1	1	1	1	1	1	1	1	1	1	1	1	1	1	1	1	1	0	0	1	1	1	1	1	1	1	1	1
A12-22	65	1	1	1	1	1	1	1	1	0	0	0	0	1	1	1	1	1	1	1	1	0	1	1	1	0	1	1	0	0	1	1	1	0	1	0	0	0	0	0	1	1	1	1	1	1	1	1	1
A120-20	65	1	1	1	1	1	1	1	1	0	0	0	0	1	1	1	1	1	1	1	1	1	0	1	1	1	1	1	0	0	1	1	1	0	1	0	0	0	0	0	1	0	1	1	1	1	1	1	1
A121-20	69	1	1	1	1	1	1	1	1	1	1	1	1	1	1	1	1	1	1	1	0	1	0	1	1	1	1	1	0	0	1	1	1	0	1	0	0	0	0	0	1	0	1	0	1	1	1	1	1
A121-22	78	1	1	1	1	1	1	1	1	1	1	1	1	1	1	1	1	1	1	0	1	1	0	0	1	1	1	1	1	1	1	1	1	1	1	1	1	1	0	0	1	0	1	1	1	1	1	1	1
A123-21	72	1	1	1	1	1	1	1	1	0	0	0	0	1	1	1	1	1	1	0	1	1	0	1	1	1	1	1	1	1	1	1	1	1	1	1	1	1	0	0	1	1	1	1	1	1	1	1	1
A128-21	77	1	1	1	1	1	1	1	1	1	1	1	1	1	1	1	1	1	1	1	0	1	0	1	1	1	1	1	0	0	1	1	1	0	1	0	0	0	0	0	1	1	1	1	1	1	1	1	1
A129-20	80	1	1	1	1	1	1	1	1	1	1	1	1	1	1	1	1	1	1	1	1	1	0	1	1	1	1	1	0	0	1	1	1	0	1	0	0	0	0	0	1	0	1	1	1	1	1	1	1
A13-23	76	1	1	1	1	1	1	1	1	1	1	1	1	1	1	1	1	1	1	1	0	1	0	1	1	1	1	1	0	0	1	1	1	0	1	0	0	0	0	0	1	1	1	1	1	1	1	1	1
A132-21	67	1	1	1	1	1	1	1	1	0	0	0	0	1	1	1	1	1	1	1	1	1	1	1	1	0	1	1	0	0	1	1	1	0	1	0	0	0	0	0	1	0	1	1	1	1	1	1	1
A134-23	79	1	1	1	1	1	1	1	1	1	1	1	1	1	1	1	1	1	1	1	1	1	0	1	1	1	1	1	0	0	1	1	1	1	1	0	0	0	0	0	1	1	1	1	1	1	1	1	1
A136-21	82	1	1	1	1	1	1	1	1	1	1	1	1	1	1	1	1	1	1	0	1	1	1	0	1	1	1	1	1	1	1	1	1	1	1	1	1	1	0	0	1	1	1	1	1	1	1	1	1
A138-20	67	1	1	1	1	1	1	1	1	0	0	0	0	1	1	1	1	1	1	1	1	0	0	1	1	0	1	1	0	0	1	1	1	0	1	0	0	0	0	0	0	1	1	1	1	1	1	1	1
A143-21	65	1	1	1	1	1	1	1	1	0	0	0	0	1	1	1	1	1	1	1	1	1	0	1	1	1	1	1	0	0	1	1	1	0	1	0	0	0	0	0	1	1	1	1	1	1	1	1	1
A149-20	76	1	1	1	1	1	1	1	1	1	1	1	1	1	1	1	1	1	1	1	0	1	0	1	1	1	1	1	0	0	1	1	1	0	1	0	0	0	0	0	1	1	1	1	1	0	1	1	1
A149-23	76	1	1	1	1	1	1	1	1	0	0	0	0	1	1	1	1	0	1	1	1	1	0	0	1	1	1	1	1	1	1	1	1	1	1	1	1	1	0	0	1	0	1	1	1	1	1	1	1
A15-21	72	1	1	1	1	1	1	1	1	0	0	0	0	1	1	1	1	1	1	1	1	1	0	1	1	1	1	1	0	0	1	1	1	0	1	0	0	0	0	0	1	0	1	1	1	1	1	1	1
A155-20	77	1	1	1	1	1	1	1	1	1	1	1	1	1	1	1	1	1	1	1	0	1	0	1	1	1	1	1	0	0	1	1	1	0	1	0	0	0	0	0	1	1	1	1	1	1	1	1	1
A162-20	82	1	1	1	1	1	1	1	1	1	1	1	1	1	1	1	1	1	1	0	1	1	1	0	1	1	1	1	1	1	1	1	1	1	1	1	1	1	0	0	1	1	1	1	1	1	1	1	1
A165-20	77	1	1	1	1	1	1	1	1	1	1	1	1	1	1	1	1	1	1	1	0	1	0	1	1	1	1	1	0	0	1	1	1	0	1	0	0	0	0	0	1	1	1	1	1	1	1	1	1
A18-20	72	1	1	1	1	1	1	1	1	0	0	0	0	1	1	1	1	1	1	1	1	1	0	1	1	1	1	1	0	0	1	1	1	0	1	0	0	0	0	0	1	0	1	1	1	1	1	1	1
A197-20	78	1	1	1	1	1	1	1	1	0	0	0	0	1	1	1	1	1	1	1	1	1	0	1	1	1	1	1	1	1	1	1	1	1	1	1	1	1	0	0	1	1	1	1	1	1	1	1	1
A2-22	64	1	1	1	1	1	1	1	1	0	0	0	0	1	1	1	1	1	1	1	1	0	0	1	1	0	1	1	0	0	1	1	1	0	1	0	0	0	0	0	1	1	1	1	1	1	1	1	1
A2-23	77	1	1	1	1	1	1	1	1	0	0	0	0	1	1	1	1	1	1	0	1	1	0	0	1	1	1	1	1	1	1	1	1	1	1	1	1	1	0	0	1	1	1	1	1	1	1	1	1
A200-20	79	1	1	1	1	1	1	1	1	0	0	0	0	1	1	1	1	1	1	1	1	1	0	0	1	1	1	1	1	1	1	1	1	1	1	1	1	1	0	0	1	1	1	1	1	1	1	1	1
A201-21	82	1	1	1	1	1	1	1	1	1	1	1	1	1	1	1	1	1	1	1	0	1	0	1	1	1	1	1	0	0	1	1	1	1	1	0	0	0	0	0	1	1	1	1	1	1	1	1	1
A215-20	75	1	1	1	1	1	1	1	1	1	1	1	1	1	1	1	1	1	1	1	0	1	0	1	1	1	1	1	0	0	1	1	1	0	1	0	0	0	0	0	1	1	1	1	1	1	1	1	1
A216-21	83	1	1	1	1	1	1	1	1	1	1	1	1	1	1	1	1	1	1	0	1	1	0	1	1	1	1	1	1	1	1	1	1	1	1	1	1	1	0	0	1	1	1	1	1	1	1	1	1
A22-24	79	1	1	1	1	1	1	1	1	0	0	0	0	1	1	1	1	1	1	1	1	1	0	0	1	1	1	1	1	1	1	1	1	1	1	1	1	1	0	0	1	1	1	1	1	1	1	1	1
A220-21	79	1	1	1	1	1	1	1	1	1	1	1	1	1	1	1	1	1	1	0	1	1	0	1	1	1	1	1	0	0	1	1	1	1	1	0	0	0	0	0	1	1	1	1	1	1	1	1	1
A227-21	77	1	1	1	1	1	1	1	1	1	1	1	1	1	1	1	1	1	1	1	0	1	0	1	1	1	1	1	0	0	1	1	1	0	1	0	0	0	0	0	1	1	1	1	1	1	1	1	1
A23-20	76	1	1	1	1	1	1	1	1	1	1	1	1	1	1	1	1	1	1	1	0	1	0	1	1	1	1	1	0	0	1	1	1	0	1	0	0	0	0	0	1	0	1	1	1	1	1	1	1
A23-22	79	1	1	1	1	1	1	1	1	1	1	1	1	1	1	1	1	1	1	1	0	1	0	1	1	1	1	1	0	0	1	1	1	1	1	0	0	0	0	0	1	1	1	1	1	1	1	1	1
A23-23	76	1	1	1	1	1	1	1	1	0	0	0	0	1	1	1	1	1	1	0	1	1	0	0	1	1	1	1	1	1	1	1	1	1	1	1	1	1	0	0	0	1	1	1	1	1	1	1	1
A232-20	80	1	1	1	1	1	1	1	1	1	1	1	1	1	1	1	1	1	1	0	1	1	0	0	1	0	1	1	1	1	1	1	1	1	1	1	1	1	1	1	1	0	1	1	1	1	1	1	1
A232-21	82	1	1	1	1	1	1	1	1	1	1	1	1	1	1	1	1	1	1	1	1	1	0	0	1	1	1	1	1	1	1	1	1	1	1	1	1	1	0	0	1	0	1	1	1	1	1	1	1
A235-20	83	1	1	1	1	1	1	1	1	1	1	1	1	1	1	1	1	1	1	1	1	1	0	0	1	1	1	1	1	1	1	1	1	1	1	1	1	1	0	0	1	0	1	1	1	1	1	1	1
A237-20	72	1	1	1	1	1	1	1	1	0	0	0	0	1	1	1	1	1	1	0	1	1	1	1	1	1	1	1	0	0	1	1	1	0	1	0	0	0	0	0	1	1	1	1	1	1	1	1	1
A249-20	76	1	1	1	1	1	1	1	1	1	1	1	1	1	1	1	1	1	1	1	0	1	0	1	1	1	1	1	0	0	1	1	1	0	1	0	0	0	0	0	1	1	1	1	1	1	1	1	1
A26-20	65	1	1	1	1	1	1	1	1	0	0	0	0	1	1	1	1	1	1	1	1	0	1	1	1	0	1	1	0	0	1	1	1	0	1	0	0	0	0	0	1	1	1	1	1	1	1	1	1
A3-21	62	1	1	1	1	1	1	1	1	0	0	0	0	1	1	1	1	1	1	1	0	1	0	1	1	1	1	1	0	0	1	1	1	0	1	0	0	0	0	0	0	0	1	1	1	1	1	1	1
A30-22	73	1	1	1	1	1	1	1	1	1	1	1	1	1	1	1	1	1	1	1	0	1	0	1	1	1	1	1	0	0	1	1	1	0	1	0	0	0	0	0	1	1	1	1	1	1	1	1	1
A34-20	90	1	1	1	1	1	1	1	1	1	1	1	1	1	1	1	1	1	1	1	1	1	0	1	1	1	1	1	1	1	1	1	1	1	1	1	1	1	0	0	1	1	1	1	1	1	1	1	1
A39-24	74	1	1	1	1	1	1	1	1	0	0	0	0	1	1	1	1	1	1	0	1	1	0	0	1	1	1	1	1	1	1	1	1	1	1	1	1	1	0	0	1	0	1	1	1	1	1	1	1
A4-20	78	1	1	1	1	1	1	1	1	1	1	1	1	1	1	1	1	1	1	1	1	1	0	1	1	1	1	1	0	0	1	1	1	0	1	0	0	0	0	0	1	1	1	1	1	1	1	1	1
A4-21	65	1	1	1	1	1	1	1	1	0	0	0	0	1	1	1	1	1	1	1	1	1	1	1	1	0	1	1	0	0	1	1	1	0	1	0	0	0	0	0	1	0	1	1	1	1	1	1	1
A4-22	76	1	1	1	1	1	1	1	1	1	1	1	1	1	1	1	1	1	1	1	1	1	0	1	1	1	1	1	0	0	1	1	1	0	1	0	0	0	0	0	1	1	1	1	1	1	1	1	1
A40-21	82	1	1	1	1	1	1	1	1	1	1	1	1	1	1	1	1	1	1	1	1	1	0	0	1	1	1	1	1	1	1	1	1	1	1	1	1	1	0	0	1	0	1	1	1	1	1	1	1
A43-23	74	1	1	1	1	1	1	1	1	0	0	0	0	1	1	1	1	1	1	0	1	1	0	0	1	1	1	1	1	1	1	1	1	1	1	1	1	1	0	0	1	0	1	1	1	1	1	1	1
A44-24	90	1	1	1	1	1	1	1	1	1	1	1	1	1	1	1	1	1	1	0	1	1	0	1	1	1	1	1	1	1	1	1	1	1	1	1	1	1	0	0	1	1	1	1	1	1	1	1	1
A45-20	74	1	1	1	1	1	1	1	1	1	1	1	1	1	1	1	1	1	1	1	0	1	0	1	1	1	1	1	0	0	1	1	1	0	1	0	0	0	0	0	1	1	1	1	1	1	1	1	1
A49-20	79	1	1	1	1	1	1	1	1	1	1	1	1	1	1	1	1	1	1	1	0	1	0	1	1	1	1	1	0	0	1	1	1	1	1	0	0	0	0	0	1	1	1	1	1	1	1	1	1
A5-21	77	1	1	1	1	1	1	1	1	0	0	0	0	1	1	1	1	1	1	0	1	1	0	0	1	1	1	1	1	1	1	1	1	1	1	1	1	1	0	0	1	1	1	1	1	1	1	1	1
A5-23	73	1	1	1	1	1	1	1	1	1	1	1	1	1	1	1	1	1	1	1	0	1	0	1	1	1	1	1	0	0	1	1	1	0	1	0	0	0	0	0	1	1	1	1	1	1	1	1	1
A51-23	78	1	1	1	1	1	1	1	1	1	1	1	1	1	1	1	1	1	1	1	1	1	0	1	1	1	1	1	0	0	1	1	1	0	1	0	0	0	0	0	1	1	1	1	1	1	1	1	1
A52-21	81	1	1	1	1	1	1	1	1	1	1	1	1	1	1	1	1	1	1	1	1	1	0	1	1	1	1	1	0	0	1	1	1	1	1	0	0	0	0	0	1	1	1	1	1	1	1	1	1
A53-20	75	1	1	1	1	1	1	1	1	0	0	0	0	1	1	1	1	1	1	1	1	1	0	0	1	1	1	1	1	1	1	1	1	1	1	1	1	1	0	0	1	0	1	1	1	1	1	1	1
A53-23	74	1	1	1	1	1	1	1	1	0	0	0	0	1	1	1	1	1	1	0	1	1	0	0	1	1	1	1	1	1	1	1	1	1	1	1	1	1	0	0	1	0	1	1	1	1	1	1	1
A6-21	62	1	1	1	1	1	1	1	1	0	0	0	0	1	1	1	1	1	1	1	0	1	0	1	1	1	1	1	0	0	1	1	1	0	1	0	0	0	0	0	0	0	1	1	1	1	1	1	1
A6-22	77	1	1	1	1	1	1	1	1	1	1	1	1	1	1	1	1	1	1	1	0	1	0	1	1	1	1	1	0	0	1	1	1	0	1	0	0	0	0	0	1	1	1	1	1	1	1	1	1
A6-23	77	1	1	1	1	1	1	1	1	0	0	0	0	1	1	1	1	1	1	0	1	1	0	0	1	1	1	1	1	1	1	1	1	1	1	1	1	1	0	0	1	1	1	1	1	1	1	1	1
A6-24	77	1	1	1	1	1	1	1	1	1	1	1	1	1	1	1	1	1	1	1	0	1	0	1	1	1	1	1	0	0	1	1	1	0	1	0	0	0	0	0	1	1	1	1	1	1	1	1	1
A60-23	76	1	1	1	1	1	1	1	1	1	1	1	1	1	1	1	1	1	1	1	1	1	0	1	1	1	1	1	0	0	1	1	1	0	1	0	0	0	0	0	1	1	1	1	1	1	1	1	1
A61-23	65	1	1	1	1	1	1	1	1	0	0	0	0	1	1	1	1	1	1	1	1	1	1	1	1	0	1	1	0	0	1	1	1	0	1	0	0	0	0	0	1	0	1	1	1	1	1	1	1
A68-24	64	1	1	1	1	1	1	1	1	0	0	0	0	1	1	1	1	1	1	0	1	1	1	1	1	0	1	1	0	0	1	1	1	0	1	0	0	0	0	0	1	0	1	1	1	1	1	1	1
A7-24	77	1	1	1	1	1	1	1	1	1	1	1	1	1	1	1	1	1	1	1	0	1	0	1	1	1	1	1	0	0	1	1	1	0	1	0	0	0	0	0	1	1	1	1	1	1	1	1	1
A75-20	72	1	1	1	1	1	1	1	1	1	1	1	1	1	1	1	1	1	1	1	0	1	0	1	1	1	1	1	0	0	1	1	1	0	1	0	0	0	0	0	1	1	1	1	1	1	1	1	1
A77-22	63	1	1	1	1	1	1	1	1	0	0	0	0	1	1	1	1	1	1	1	0	1	0	1	1	1	1	1	0	0	1	1	1	0	1	0	0	0	0	0	1	0	1	1	1	1	1	1	1
A78-23	71	1	1	1	1	1	1	1	1	0	0	0	0	1	1	1	1	1	1	1	1	1	0	1	1	1	1	1	0	0	1	1	1	0	1	0	0	0	0	0	1	0	1	1	1	1	1	1	1
A79-20	70	1	1	1	1	1	1	1	1	1	1	1	1	1	1	1	1	1	1	1	0	1	0	1	1	1	1	1	0	0	1	1	1	1	1	0	0	0	0	0	1	1	1	1	1	1	1	1	1
A8-21	77	1	1	1	1	1	1	1	1	1	1	1	1	1	1	1	1	1	1	1	1	1	0	1	1	1	1	1	0	0	1	1	1	0	1	0	0	0	0	0	1	1	1	1	1	1	1	1	1
A8-23	64	1	1	1	1	1	1	1	1	0	0	0	0	1	1	1	1	1	1	1	1	0	0	1	1	0	1	1	0	0	1	1	1	0	1	0	0	0	0	0	1	1	1	1	1	1	1	1	1
A81-21	72	1	1	1	1	1	1	1	1	0	0	0	0	1	1	1	1	1	1	0	1	1	0	1	1	1	1	1	1	1	1	1	1	1	1	1	1	1	0	0	1	1	1	1	1	1	1	1	1
A85-21	63	1	1	1	1	1	1	1	1	0	0	0	0	1	1	1	1	1	1	1	0	1	0	1	1	1	1	1	0	0	1	1	1	0	1	0	0	0	0	0	1	0	1	1	1	1	1	1	1
A86-24	66	1	1	1	1	1	1	1	1	0	0	0	0	1	1	1	1	1	1	1	1	1	1	1	1	0	1	1	0	0	1	1	1	0	1	0	0	0	0	0	1	1	1	1	1	1	1	1	1
A88-22	78	1	1	1	1	1	1	1	1	1	1	1	1	1	1	1	1	1	1	1	1	1	0	1	1	1	1	1	0	0	1	1	1	0	1	0	0	0	0	0	1	1	1	1	1	1	1	1	1
A9-23	75	1	1	1	1	1	1	1	1	0	0	0	0	1	1	1	1	1	1	0	1	1	0	0	1	1	1	1	1	1	1	1	1	1	1	1	1	1	0	0	1	1	1	1	1	1	1	1	1
A91-20	77	1	1	1	1	1	1	1	1	0	0	0	0	1	1	1	1	1	1	0	1	1	0	0	1	1	1	1	1	1	1	1	1	1	1	1	1	1	0	0	1	1	1	1	1	1	1	1	1
A93-21	63	1	1	1	1	1	1	1	1	0	0	0	0	1	1	1	1	1	1	1	0	1	0	1	1	1	1	1	0	0	1	1	1	0	1	0	0	0	0	0	1	0	1	1	1	1	1	1	1
A95-22	79	1	1	1	1	1	1	1	1	1	1	1	1	1	1	1	1	1	1	1	1	1	0	1	1	1	1	1	0	0	1	1	1	0	1	0	0	0	0	0	1	1	1	1	1	1	1	1	1
[truncated: 49 more columns]

## Sheet: Table S4
ID	ST
A1-21	5
A1-22	22
A10-22	630
A10-23	3193
A101-22	22
A101-23	1281
A103-23	22
A107-20	7
A108-20	88
A108-22	59
A11-23	-
A110-21	188
A112-20	5
A113-21	8
A116-22	15
A117-23	7
A119-20	1
A12-22	22
A120-20	398
A121-20	59
A121-22	88
A123-21	630
A128-21	59
A129-20	-
A13-23	59
A132-21	22
A134-23	15
A136-21	6
A138-20	22
A143-21	398
A149-20	3193
A149-23	25
A15-21	1921
A155-20	59
A162-20	6
A165-20	59
A18-20	2631
A197-20	72
A2-22	22
A2-23	5
A200-20	965
A201-21	188
A215-20	59
A216-21	7
A22-24	965
A220-21	188
A227-21	59
A23-20	59
A23-22	-
A23-23	5
A232-20	121
A232-21	-
A235-20	88
A237-20	573
A249-20	59
A26-20	22
A3-21	-
A30-22	59
A34-20	1
A39-24	5
A4-20	59
A4-21	22
A4-22	59
A40-21	-
A43-23	-
A44-24	1
A45-20	59
A49-20	188
A5-21	5
A5-23	59
A51-23	59
A52-21	188
A53-20	25
A53-23	-
A6-21	398
A6-22	-
A6-23	5
A6-24	3193
A60-23	59
A61-23	22
A68-24	22
A7-24	3193
A75-20	59
A77-22	398
A78-23	2631
A79-20	188
A8-21	59
A8-23	22
A81-21	630
A85-21	398
A86-24	22
A88-22	59
A9-23	5
A91-20	-
A93-21	398
A95-22	59

## Sheet: Table S5
ID	type	subtype	mecA	targets	regions
A1-21	II	IIa	+	ccrA2,ccrB2,IS431,IS431_1,IS431_2,mecA,mecI,mecR1	IIa
A1-22	IV	multiple	+	ccrA2,ccrB2,IS431,IS431_1,IS431_2,IS1272,mecA,mecR1	IVa,IVn
A10-22	V	-	+	ccrC1,IS431,IS431_1,IS431_2,mecA,mecR1
A10-23	IV	multiple	+	ccrA2,ccrB2,IS431,IS431_1,IS431_2,IS1272,mecA,mecR1	IVa,IVn
A103-23	V	Vb	+	ccrC1,IS431,IS431_1,IS431_2,IS1272,mecA,mecR1	Vb
A108-20	-	-	+	IS431,IS431_1,IS431_2,mecA,mecR1
A108-22	IV	multiple	+	ccrA2,ccrB2,IS1272,mecA,mecR1	IVa,IVn
A112-20	II	IIa	+	ccrA2,ccrB2,IS431,IS431_1,IS431_2,mecA,mecI,mecR1	IIa
A12-22	V	Vb	+	ccrC1,IS431,IS431_1,IS431_2,IS1272,mecA,mecR1	Vb
A121-22	IV	-	+	ccrA2,ccrB2,IS431,IS431_1,IS431_2,IS1272,mecA,mecR1
A123-21	V	-	+	ccrC1,IS431,IS431_1,IS431_2,mecA,mecR1
A128-21	IV	multiple	+	ccrA2,ccrB2,IS431,IS431_1,IS431_2,IS1272,mecA,mecR1	IVa,IVn
A13-23	IV	multiple	+	ccrA2,ccrB2,IS431,IS431_1,IS431_2,IS1272,mecA,mecR1	IVa,IVn
A143-21	V	-	+	ccrC1,IS431,IS431_1,IS431_2,mecA,mecR1
A149-20	IV	multiple	+	ccrA2,ccrB2,IS431,IS431_1,IS431_2,IS1272,mecA,mecR1	IVa,IVn
A155-20	IV	IVa	+	ccrA2,ccrB2,IS431,IS431_1,IS431_2,IS1272,mecA,mecR1	IVa
A165-20	IV	IVa	+	ccrA2,ccrB2,IS1272,mecA,mecR1	IVa
A197-20	IV	-	+	ccrA2,ccrB2,IS431,IS431_1,IS431_2,IS1272,mecA,mecR1
A2-22	V	Vb	+	ccrC1,IS431,IS431_1,IS431_2,IS1272,mecA,mecR1	Vb
A2-23	II	IIa	+	ccrA2,ccrB2,IS431,IS431_1,IS431_2,mecA,mecI,mecR1	IIa
A200-20	IV	-	+	ccrA2,ccrB2,IS431,IS431_1,IS431_2,IS1272,mecA,mecR1
A215-20	IV	IVg	+	ccrA2,ccrB2,IS1272,mecA,mecR1	IVg
A22-24	-	-	+	IS431,IS431_1,IS431_2,IS1272,mecA,mecR1
A227-21	IV	IVa	+	ccrA2,ccrB2,IS431,IS431_1,IS431_2,IS1272,mecA,mecR1	IVa
A23-20	IV	IVa	+	ccrA2,ccrB2,IS1272,mecA,mecR1	IVa
A23-23	IV	multiple	+	ccrA2,ccrB2,IS431,IS431_1,IS431_2,IS1272,mecA,mecR1	IId,IVg
A232-21	-	-	+	IS431,IS431_1,IS431_2,mecA,mecR1
A235-20	IV	-	+	ccrA2,ccrB2,IS431,IS431_1,IS431_2,IS1272,mecA,mecR1
A249-20	IV	IVa	+	ccrA2,ccrB2,IS1272,mecA,mecR1	IVa
A26-20	V	Vb	+	ccrC1,IS431,IS431_1,IS431_2,IS1272,mecA,mecR1	Vb
A3-21	V	-	+	ccrC1,IS431,IS431_1,IS431_2,mecA,mecR1
A30-22	IV	IVa	+	ccrA2,ccrB2,IS1272,mecA,mecR1	IVa
A34-20	IV	IVg	+	ccrA2,ccrB2,IS431,IS431_1,IS431_2,IS1272,mecA,mecR1	IVg
A4-20	IV	IVa	+	ccrA2,ccrB2,IS1272,mecA,mecR1	IVa
A4-21	V	Vb	+	ccrC1,IS431,IS431_1,IS431_2,IS1272,mecA,mecR1	Vb
A4-22	IV	IVa	+	ccrA2,ccrB2,IS1272,mecA,mecR1	IVa
A40-21	-	-	+	IS431,IS431_1,IS431_2,mecA,mecR1
A44-24	IV	IVa	+	ccrA2,ccrB2,IS431,IS431_1,IS431_2,IS1272,mecA,mecR1	IVa
A45-20	IV	IVa	+	ccrA2,ccrB2,IS1272,mecA,mecR1	IVa
A5-21	II	IIa	+	ccrA2,ccrB2,IS431,IS431_1,IS431_2,mecA,mecI,mecR1	IIa
A5-23	IV	IVa	+	ccrA2,ccrB2,IS1272,mecA,mecR1	IVa
A51-23	IV	multiple	+	ccrA2,ccrB2,IS431,IS431_1,IS431_2,IS1272,mecA,mecR1	IVa,IVn
A6-22	IV	IVa	+	ccrA2,ccrB2,IS1272,mecA,mecR1	IVa
A6-23	II	IIa	+	ccrA2,ccrB2,IS431,IS431_1,IS431_2,mecA,mecI,mecR1	IIa
A6-24	IV	multiple	+	ccrA2,ccrB2,IS431,IS431_1,IS431_2,IS1272,mecA,mecR1	IVa,IVn
A60-23	IV	IVg	+	ccrA2,ccrB2,IS1272,mecA,mecR1	IVg
A61-23	V	Vb	+	ccrC1,IS431,IS431_1,IS431_2,IS1272,mecA,mecR1	Vb
A7-24	IV	multiple	+	ccrA2,ccrB2,IS431,IS431_1,IS431_2,IS1272,mecA,mecR1	IVa,IVn
A75-20	IV	multiple	+	ccrA2,ccrB2,IS431,IS431_1,IS431_2,IS1272,mecA,mecR1	IVa,IVn
A77-22	V	-	+	ccrC1,IS431,IS431_1,IS431_2,mecA,mecR1
A8-21	IV	IVa	+	ccrA2,ccrB2,IS1272,mecA,mecR1	IVa
A8-23	V	Vb	+	ccrC1,IS431,IS431_1,IS431_2,IS1272,mecA,mecR1	Vb
A81-21	V	-	+	ccrC1,IS431,IS431_1,IS431_2,mecA,mecR1
A85-21	V	-	+	ccrC1,IS431,IS431_1,IS431_2,mecA,mecR1
A88-22	IV	multiple	+	ccrA2,ccrB2,IS431,IS431_1,IS431_2,IS1272,mecA,mecR1	IVa,IVn
A9-23	V	-	+	ccrC1,IS431,IS431_1,IS431_2,IS1272,mecA,mecR1
A91-20	II	IIa	+	ccrA2,ccrB2,IS431,IS431_1,IS431_2,mecA,mecI,mecR1	IIa
A93-21	V	-	+	ccrC1,IS431,IS431_1,IS431_2,mecA,mecR1
A95-22	IV	multiple	+	ccrA2,ccrB2,IS431,IS431_1,IS431_2,IS1272,mecA,mecR1	IVa,IVn
